# Supplementary material for: Cell Therapy Transplant Canada (CTTC) Consensus-Based Guideline 2024 for Management and Treatment of Chronic Graft-Versus-Host Disease and Future Directions for Development
Source: Curr Oncol. 2024 Mar 8;31(3):1426–44. doi: 10.3390/curroncol31030108 (PMC10968999; doi:10.3390/curroncol31030108)
Supplement: Supplementary file 1 [file curroncol-31-00108-s001.zip]

Archive with 1 entries (1 files):
- curroncol-2848405-supplementary.pdf
